# Supplementary material for: The delayed clearance of Talaromyces marneffei in blood culture may be associated with higher MIC of voriconazole after antifungal therapy among AIDS patients with talaromycosis
Source: PLoS Negl Trop Dis. 2023 Apr 3;17(4):e0011201. doi: 10.1371/journal.pntd.0011201 (PMC10101635; doi:10.1371/journal.pntd.0011201)
Supplement: S1 Table — (XLSX) [file pntd.0011201.s002.xlsx]

## Sheet: Sheet1
				MIC value
code	gender	age(years)	turning to negative time	AND	MF	CAS	FC	PZ	VOR	IZ	FZ	AB
705	male	43	4Wnegative	8	>8	8	0.25	≤0.008	0.015	≤0.015	4	0.25
712	male	35	>6Wnegative	4	>8	4	0.25	≤0.008	0.015	≤0.015	4	0.5
718	male	56	4Wnegative	4	>8	2	0.25	0.015	0.03	≤0.015	4	≤0.12
719	male	41	6Wnegative	4	>8	2	0.25	≤0.008	≤0.008	≤0.015	2	0.25
733	male	40	4Wnegative	4	>8	2	0.25	≤0.008	0.015	≤0.015	4	0.25
737	male	49	4Wnegative	8	>8	4	0.25	≤0.008	0.015	≤0.015	4	0.25
740	female	37	4Wnegative	4	>8	4	0.25	≤0.008	0.015	≤0.015	4	0.5
747	female	61	6Wnegative	>8	>8	8	0.25	≤0.008	0.015	0.03	4	1
748	female	39	4Wnegative	4	>8	4	0.25	0.008	0.015	≤0.015	8	1
776	male	46	4Wnegative	>8	>8	4	0.5	≤0.008	≤0.008	≤0.015	1	0.25
787	male	37	4Wnegative	4	>8	4	0.25	0.008	0.015	≤0.015	4	1
790	male	52	4Wnegative	8	>8	4	0.25	0.008	0.015	0.015	4	0.5
793	male	32	6Wnegative	4	>8	4	0.25	≤0.008	0.015	≤0.015	4	0.5
802	female	22	4Wnegative	4	>8	2	0.12	≤0.008	0.015	≤0.015	2	0.25
807	female	32	>6Wnegative	>8	>8	8	0.25	≤0.008	0.015	≤0.015	4	1
812	female	25	6Wnegative	4	>8	4	0.25	0.015	0.03	≤0.015	4	≤0.12
819	male	23	4Wnegative	4	>8	4	0.5	≤0.008	0.015	≤0.015	4	0.5
826	male	28	6Wnegative	4	>8	4	1	≤0.008	≤0.008	≤0.015	2	0.25
833	male	29	4Wnegative	>8	>8	4	0.25	≤0.008	0.03	≤0.015	8	0.5
839	male	39	4Wnegative	4	>8	4	0.25	≤0.008	0.015	≤0.015	8	≤0.12
860	male	26	4Wnegative	8	>8	4	0.25	≤0.008	0.03	≤0.015	16	0.5
865	male	48	4Wnegative	4	>8	8	0.5	≤0.008	0.015	≤0.015	8	0.5
879	male	6	4Wnegative	>8	>8	8	0.25	≤0.008	0.03	≤0.015	8	0.5
885	female	33	6Wnegative	>8	>8	8	1	0.015	0.03	0.03	8	0.5
889	male	33	6Wnegative	>8	>8	8	0.25	≤0.008	0.015	≤0.015	8	0.5
892	male	62	4Wnegative	8	>8	4	0.12	≤0.008	0.015	≤0.015	4	0.5
897	female	58	4Wnegative	4	8	8	1	≤0.008	≤0.008	≤0.015	4	1
898	male	55	4Wnegative	8	>8	8	1	≤0.008	≤0.008	≤0.015	4	1
901	female	68	6Wnegative	4	>8	4	0.5	≤0.008	0.015	≤0.015	8	0.5
916	male	45	>6Wnegative	>8	>8	4	0.25	≤0.008	0.015	≤0.015	4	0.5
922	male	49	4Wnegative	8	>8	8	0.12	0.015	0.06	0.03	32	0.5
930	female	24	4Wnegative	>8	>8	4	0.12	≤0.008	0.015	≤0.015	8	0.5
931	female	46	4Wnegative	>8	>8	8	0.25	≤0.008	0.015	≤0.015	8	0.5
937	male	36	4Wnegative	4	>8	4	0.25	≤0.008	0.015	≤0.015	8	0.5
938	male	27	4Wnegative	8	>8	4	0.25	≤0.008	0.03	0.015	8	0.5
946	male	36	6Wnegative	>8	>8	4	0.25	≤0.008	0.06	≤0.015	32	0.25
948	male	36	4Wnegative	2	>8	2	1	≤0.008	0.008	≤0.015	4	0.5
965	male	28	4Wnegative	>8	>8	8	0.5	0.015	0.03	≤0.015	16	1
968	male	25	4Wnegative	>8	>8	8	1	≤0.008	≤0.008	≤0.015	4	0.5
991	male	42	4Wnegative	4	>8	8	1	≤0.008	≤0.008	≤0.015	2	0.25
993	male	22	4Wnegative	4	>8	8	1	≤0.008	0.015	≤0.015	8	0.5
999	male	24	4Wnegative	8	>8	4	0.5	≤0.008	0.015	≤0.015	8	0.5
1001	female	27	4Wnegative	8	>8	4	0.5	≤0.008	0.015	≤0.015	4	0.25
1012	male	35	6Wnegative	4	>8	4	0.25	≤0.008	0.03	≤0.015	8	0.25
1021	male	53	4Wnegative	4	>8	2	0.25	≤0.008	0.015	≤0.015	4	0.5
1033	male	36	4Wnegative	>8	>8	8	0.25	≤0.008	0.015	≤0.015	4	0.5
1048	female	28	6Wnegative	4	>8	2	0.25	≤0.008	0.015	≤0.015	8	0.25
1055	female	43	6Wnegative	4	>8	4	0.12	0.015	0.06	0.03	8	0.5
1061	male	32	4Wnegative	4	>8	4	0.5	≤0.008	0.015	≤0.015	8	0.25
1062	male	26	4Wnegative	8	>8	8	0.5	≤0.008	0.015	≤0.015	4	0.25
1064	male	26	4Wnegative	4	>8	8	0.25	≤0.008	0.015	≤0.015	8	≤0.12
1085	male	36	4Wnegative	4	>8	4	0.5	≤0.008	0.015	≤0.015	8	0.25
1098	male	23	4Wnegative	4	>8	2	0.25	≤0.008	0.015	≤0.015	4	0.25
1106	male	26	4Wnegative	8	>8	4	0.25	≤0.008	0.015	≤0.015	8	0.25
1112	male	50	4Wnegative	4	>8	8	0.5	≤0.008	0.015	≤0.015	4	≤0.12
1114	male	51	4Wnegative	4	>8	4	0.5	≤0.008	≤0.008	0.03	4	0.5
1120	male	68	>6Wnegative	8	>8	8	1	≤0.008	≤0.008	≤0.015	2	0.5
1139	male	44	4Wnegative	8	>8	8	0.25	≤0.008	0.015	≤0.015	4	0.25
1156	male	38	4Wnegative	>8	>8	8	0.25	0.015	0.06	≤0.015	8	0.25
1162	male	50	4Wnegative	4	>8	2	0.25	≤0.008	0.015	≤0.015	4	0.25
1166	male	35	4Wnegative	>8	>8	8	1	≤0.008	≤0.008	≤0.015	2	0.5
1185	female	22	4Wnegative	>8	>8	8	0.5	≤0.008	≤0.008	≤0.015	2	0.5
1186	male	49	6Wnegative	>8	>8	8	0.5	≤0.008	0.015	≤0.015	8	1
1187	male	27	4Wnegative	8	>8	8	0.12	≤0.008	0.015	≤0.015	4	0.5
1195	male	42	4Wnegative	8	>8	4	0.25	≤0.008	0.015	≤0.015	4	0.5
1198	male	24	4Wnegative	4	>8	2	0.12	≤0.008	≤0.008	≤0.015	1	0.5
1203	male	41	4Wnegative	4	>8	4	0.25	≤0.008	0.015	≤0.015	4	0.5
1204	male	29	4Wnegative	>8	>8	8	0.5	≤0.008	0.015	≤0.015	4	0.5
1213	male	39	4Wnegative	>8	>8	8	0.25	≤0.008	0.008	≤0.015	4	1
1217	male	35	4Wnegative	>8	>8	8	0.5	≤0.008	0.015	≤0.015	4	0.5
1229	male	29	4Wnegative	>8	>8	4	0.25	≤0.008	0.008	≤0.015	4	0.5
1234	male	28	4Wnegative	8	>8	8	0.25	≤0.008	0.008	≤0.015	4	0.25
1244	male	25	4Wnegative	4	>8	2	0.12	≤0.008	≤0.008	≤0.015	2	0.5
1246	male	26	4Wnegative	>8	>8	4	0.5	≤0.008	0.015	≤0.015	4	0.5
1249	female	63	4Wnegative	>8	>8	8	1	≤0.008	≤0.008	≤0.015	4	0.5
1251	male	35	4Wnegative	>8	>8	8	0.5	≤0.008	≤0.008	≤0.015	4	0.5
1254	male	43	4Wnegative	>8	>8	>8	0.5	≤0.008	0.008	≤0.015	4	0.5
1261	female	35	4Wnegative	>8	>8	>8	2	0.008	0.03	≤0.015	8	0.5
1269	male	45	6Wnegative	8	>8	4	0.25	≤0.008	0.008	≤0.015	4	0.5
1271	male	43	4Wnegative	4	>8	4	0.5	≤0.008	≤0.008	≤0.015	2	0.5
1281	male	41	4Wnegative	>8	>8	8	0.25	≤0.008	0.008	≤0.015	4	1
1294	male	58	4Wnegative	>8	>8	4	1	≤0.008	≤0.008	≤0.015	4	0.5
1296	male	34	4Wnegative	>8	>8	8	0.25	≤0.008	≤0.008	≤0.015	4	0.5
1308	female	19	4Wnegative	>8	>8	8	0.25	≤0.008	0.015	≤0.015	4	0.5
1309	male	25	4Wnegative	4	>8	4	0.5	≤0.008	0.015	≤0.015	4	0.5
1319	male	38	4Wnegative	4	>8	4	0.25	≤0.008	≤0.008	≤0.015	2	0.25
1328	male	20	4Wnegative	8	>8	8	0.5	≤0.008	0.015	≤0.015	4	1
1341	female	28	6Wnegative	>8	>8	4	0.5	≤0.008	≤0.008	≤0.015	4	0.5
1347	male	29	6Wnegative	>8	>8	8	1	≤0.008	0.015	≤0.015	8	0.5
1351	female	44	4Wnegative	>8	>8	4	0.25	≤0.008	0.015	≤0.015	4	0.5
1375	male	64	6Wnegative	4	>8	4	0.25	≤0.008	≤0.008	≤0.015	1	0.5
1382	male	32	6Wnegative	>8	>8	8	1	≤0.008	≤0.008	≤0.015	4	0.5
1384	female	29	6Wnegative	8	>8	8	0.25	≤0.008	0.015	≤0.015	2	0.5
1392	male	37	4Wnegative	>8	>8	8	0.5	0.008	0.03	≤0.015	16	1
1397	female	67	4Wnegative	4	>8	4	0.25	≤0.008	≤0.008	≤0.015	4	0.5
1415	male	75	4Wnegative	>8	>8	8	0.5	≤0.008	0.015	≤0.015	4	0.5
1424	male	24	4Wnegative	4	>8	4	0.25	≤0.008	≤0.008	≤0.015	2	0.5
1433	male	39	4Wnegative	8	>8	4	0.5	≤0.008	0.015	≤0.015	4	0.5
1465	male	60	6Wnegative	4	>8	4	0.25	≤0.008	0.03	≤0.015	4	1
1472	male	32	>6Wnegative	4	>8	4	0.12	≤0.008	0.015	≤0.008	4	0.5
1476	male	35	4Wnegative	>8	>8	8	2	≤0.008	≤0.008	≤0.015	2	1
704	male	44	2Wnegative	4	>8	2	0.12	≤0.008	0.015	≤0.015	8	0.25
707	male	26	2Wnegative	8	>8	4	0.12	≤0.008	0.015	0.015	8	0.5
711	female	19	2Wnegative	>8	>8	8	0.25	≤0.008	0.015	≤0.015	4	1
717	female	49	2Wnegative	4	>8	4	0.5	≤0.008	0.015	≤0.015	4	0.5
721	male	47	2Wnegative	4	>8	2	0.25	≤0.008	≤0.008	≤0.015	2	0.5
726	male	54	2Wnegative	>8	>8	8	0.25	≤0.008	≤0.008	≤0.015	2	0.5
738	male	32	2Wnegative	4	>8	4	0.25	≤0.008	0.015	≤0.015	4	0.5
750	male	5	2Wnegative	>8	>8	8	0.25	≤0.008	0.015	≤0.015	4	0.5
751	male	40	2Wnegative	4	>8	2	0.25	≤0.008	≤0.008	≤0.015	2	0.5
756	female	34	2Wnegative	>8	>8	8	0.25	≤0.008	≤0.008	≤0.015	4	0.5
766	male	29	2Wnegative	8	>8	4	0.12	≤0.008	≤0.008	≤0.015	8	0.5
772	male	36	2Wnegative	4	>8	2	0.06	≤0.008	≤0.015	≤0.015	2	0.25
773	male	26	2Wnegative	4	>8	4	0.25	≤0.008	≤0.008	≤0.015	4	0.5
779	male	41	2Wnegative	>8	>8	4	0.5	≤0.008	0.015	≤0.015	4	0.5
786	female	29	2Wnegative	4	>8	2	0.25	≤0.008	0.015	≤0.015	4	0.5
794	male	47	2Wnegative	4	>8	4	0.25	0.015	0.015	0.03	4	1
796	male	37	2Wnegative	>8	>8	4	0.25	≤0.008	≤0.008	≤0.015	2	0.25
800	male	49	2Wnegative	>8	>8	8	0.5	≤0.008	≤0.008	≤0.015	2	0.5
801	male	37	2Wnegative	2	>8	2	0.25	0.015	0.015	≤0.015	4	0.25
806	male	24	2Wnegative	>8	>8	>8	1	≤0.008	0.015	≤0.015	4	0.5
808	male	44	2Wnegative	>8	>8	4	0.5	≤0.008	0.015	≤0.015	4	0.5
809	male	23	2Wnegative	4	>8	4	0.25	≤0.008	0.015	≤0.015	4	0.5
816	female	32	2Wnegative	>8	>8	4	0.25	≤0.008	0.008	≤0.015	4	0.5
817	male	46	2Wnegative	4	>8	4	0.25	≤0.008	0.015	≤0.015	4	0.25
821	male	26	2Wnegative	4	>8	4	0.25	≤0.008	0.015	≤0.015	4	0.5
829	male	63	2Wnegative	>8	>8	8	0.5	≤0.008	≤0.008	≤0.015	2	0.5
831	female	25	2Wnegative	8	>8	8	1	≤0.008	0.008	≤0.015	4	0.5
846	male	36	2Wnegative	>8	>8	8	0.5	≤0.008	0.015	≤0.015	4	0.5
876	female	63	2Wnegative	4	>8	4	0.5	≤0.008	≤0.008	≤0.015	2	0.5
880	female	30	2Wnegative	>8	>8	8	0.5	≤0.008	0.03	≤0.015	8	0.5
893	male	49	2Wnegative	>8	>8	8	1	≤0.008	0.015	≤0.015	4	1
894	female	33	2Wnegative	>8	>8	>8	1	≤0.008	≤0.008	≤0.015	2	0.25
906	male	55	2Wnegative	>8	>8	8	1	≤0.008	≤0.008	≤0.015	2	0.5
925	male	44	2Wnegative	8	>8	8	1	≤0.008	0.015	≤0.015	4	1
945	male	36	2Wnegative	>8	>8	>8	2	0.06	0.015	≤0.015	16	0.5
952	male	37	2Wnegative	>8	>8	8	1	≤0.008	≤0.008	≤0.015	2	0.5
968	male	25	2Wnegative	>8	>8	8	1	≤0.008	≤0.008	≤0.015	4	0.5
969	male	37	2Wnegative	>8	>8	8	0.5	≤0.008	0.06	≤0.015	16	0.5
970	male	30	2Wnegative	>8	>8	8	0.5	≤0.008	0.008	≤0.015	4	0.5
975	male	27	2Wnegative	>8	>8	8	0.5	≤0.008	≤0.008	≤0.015	2	0.5
977	female	37	2Wnegative	>8	>8	8	1	≤0.008	0.008	≤0.015	4	1
983	female	30	2Wnegative	4	>8	4	0.5	≤0.008	≤0.008	≤0.015	2	0.5
994	male	40	2Wnegative	8	>8	8	0.5	≤0.008	0.008	≤0.015	4	1
998	male	36	2Wnegative	>8	>8	8	0.5	≤0.008	≤0.008	≤0.015	4	0.5
1003	male	44	2Wnegative	>8	>8	8	1	≤0.008	≤0.008	≤0.015	4	0.25
1006	male	48	2Wnegative	4	>8	4	1	≤0.008	0.015	≤0.015	4	0.5
1025	male	31	2Wnegative	>8	>8	8	1	0.015	0.03	≤0.015	16	0.5
1029	male	43	2Wnegative	>8	>8	8	1	0.008	0.015	≤0.015	4	0.5
1041	female	36	2Wnegative	4	>8	8	0.5	≤0.008	≤0.008	≤0.015	2	0.5
1043	male	23	2Wnegative	>8	>8	8	0.5	≤0.008	0.008	≤0.015	2	0.25
1081	male	42	2Wnegative	8	>8	8	1	≤0.008	0.015	≤0.015	4	0.5
1097	male	37	2Wnegative	8	>8	8	1	≤0.008	≤0.008	≤0.015	4	0.5
1118	male	52	2Wnegative	>8	>8	8	1	0.015	0.015	≤0.015	4	0.5
1143	male	51	2Wnegative	>8	>8	>8	4	≤0.008	≤0.008	≤0.015	2	0.5
1144	female	24	2Wnegative	>8	>8	>8	2	≤0.008	≤0.008	≤0.015	4	1
1145	male	24	2Wnegative	>8	>8	8	1	≤0.008	≤0.008	≤0.015	2	0.25
1147	female	42	2Wnegative	>8	>8	>8	1	≤0.008	≤0.008	≤0.015	2	0.5
1154	male	49	2Wnegative	>8	>8	8	0.25	≤0.008	≤0.008	≤0.015	4	0.5
1179	male	34	2Wnegative	>8	>8	8	1	0.008	0.015	≤0.015	4	1
1182	male	30	2Wnegative	>8	>8	8	1	≤0.008	0.015	≤0.015	4	1
1183	male	47	2Wnegative	>8	>8	8	1	≤0.008	0.015	≤0.015	4	0.5
1194	male	49	2Wnegative	>8	>8	>8	2	≤0.008	≤0.008	≤0.015	4	1
1205	male	35	2Wnegative	>8	>8	8	1	≤0.008	0.008	≤0.015	4	1
1208	male	47	2Wnegative	8	>8	8	1	≤0.008	≤0.008	≤0.015	2	0.5
1215	male	32	2Wnegative	8	>8	8	0.5	≤0.008	≤0.008	≤0.015	1	0.5
1227	male	39	2Wnegative	8	>8	8	1	≤0.008	≤0.008	≤0.015	4	0.5
1239	male	39	2Wnegative	8	>8	8	0.5	≤0.008	≤0.008	≤0.015	1	0.5
1241	male	24	2Wnegative	>8	>8	>8	2	≤0.008	≤0.008	≤0.015	2	1
1258	male	37	2Wnegative	8	>8	8	1	≤0.008	0.015	≤0.015	4	1
1264	male	45	2Wnegative	>8	>8	8	1	≤0.008	0.015	≤0.015	4	0.25
1265	female	45	2Wnegative	>8	>8	8	0.5	≤0.008	≤0.008	≤0.015	2	0.5
1324	male	24	2Wnegative	>8	>8	8	0.5	≤0.008	0.008	≤0.015	4	1
1330	female	22	2Wnegative	>8	>8	8	0.5	≤0.008	≤0.008	≤0.015	4	0.5
1337	female	49	2Wnegative	>8	>8	8	1	≤0.008	0.008	≤0.015	4	0.5
1339	male	20	2Wnegative	8	>8	4	0.25	≤0.008	≤0.008	≤0.015	4	0.5
1342	male	56	2Wnegative	>8	>8	>8	0.5	0.015	0.06	≤0.015	16	0.5
1345	male	26	2Wnegative	>8	>8	8	1	≤0.008	≤0.008	≤0.015	4	1
1370	male	22	2Wnegative	>8	>8	8	1	≤0.008	≤0.008	≤0.015	4	0.5
1378	female	36	2Wnegative	>8	>8	8	1	≤0.008	0.008	≤0.015	4	1
1387	male	38	2Wnegative	>8	>8	8	1	≤0.008	0.015	≤0.015	4	0.5
1388	male	36	2Wnegative	>8	>8	8	1	≤0.008	≤0.008	≤0.015	2	0.5
1391	male	42	2Wnegative	>8	8	8	0.12	≤0.008	≤0.008	≤0.015	4	0.25
1405	male	20	2Wnegative	>8	>8	8	1	≤0.008	0.008	≤0.015	4	0.5
1439	male	38	2Wnegative	>8	>8	>8	1	≤0.008	≤0.008	≤0.015	4	1
1441	male	40	2Wnegative	>8	>8	>8	1	≤0.008	0.015	≤0.015	4	0.5
1468	male	36	2Wnegative	8	>8	8	1	≤0.008	0.008	≤0.015	4	1
1508	female	23	2Wnegative	8	>8	8	0.5	0.015	0.03	0.03	8	0.5
1509	male	34	2Wnegative	>8	>8	8	1	0.015	0.015	≤0.015	4	1
1517	male	48	2Wnegative	>8	>8	8	0.5	≤0.008	0.015	≤0.015	4	0.5
